# Supplementary material for: Formyl peptide receptor 2 determines sex-specific differences in the progression of nonalcoholic fatty liver disease and steatohepatitis
Source: Nat Commun. 2022 Jan 31;13:578. doi: 10.1038/s41467-022-28138-6 (PMC8803937; doi:10.1038/s41467-022-28138-6)
Supplement: Supplementary file 4 — Source Data [file 41467_2022_28138_MOESM4_ESM.zip]

Archive with 2 entries (2 files):
- Source data.xlsx
- Supplementary Data.xlsx
