# Supplementary material for: Formyl peptide receptor 2 determines sex-specific differences in the progression of nonalcoholic fatty liver disease and steatohepatitis
Source: Nat Commun. 2022 Jan 31;13:578. doi: 10.1038/s41467-022-28138-6 (PMC8803937; doi:10.1038/s41467-022-28138-6)
Supplement: Supplementary file 4 — Source Data [file 41467_2022_28138_MOESM4_ESM.zip › Source data.xlsx]

## Sheet: Figure 1
Figure 1. Hepatic injury in CDAHFD fed male and female mice
Fig. 1b	LW/BW
	6W				12W				36W
	WT male		WT female		WT male		WT female		WT male		WT female
	Chow	CDAHFD	chow	CDAHFD	chow	CDAHFD	chow	CDAHFD	chow	CDAHFD	chow	CDAHFD
1	1.08285	1.62625	1.06647	1.43285	1.06178	1.49412	1.18515	1.26284	1.0846	2.44213	0.83874	1.41558
2	1.03535	1.50627	1.09226	1.67708	0.87443	1.84342	0.905737	1.44502	0.990107	1.59084	0.871537	1.15044
3	0.933557	1.61215	1.01756	1.47173	0.97734	1.47638	0.902975	1.35032	0.922363	1.68821	0.828522	1.3834
4	0.948243	1.59324	1.00712	1.47456	1.08645	1.5134	0.905222	1.29162	1.00293	1.98964	0.780613	0.956963
5		1.50171				1.50544				2.31144
6		1.56817
Fig. 1c	TG
	6W				12W				36W
	WT male		WT female		WT male		WT female		WT male		WT female
	Chow	CDAHFD	chow	CDAHFD	chow	CDAHFD	chow	CDAHFD	chow	CDAHFD	chow	CDAHFD
1	1.41948	12.1025	0.396174	2.30042	2.63614	24.1475	1.23221	16.3777	5.14861	22.0105	3.30785	15.0675
2	1.42734	5.93929	1.10225	1.83002	3.10234	17.0471	4.00501	14.8271	9.68963	21.4459	2.76385	21.0567
3	0.963402	7.50867	1.71613	5.07856	3.84458	14.3024	2.91851	18.8575	8.2141	23.2566	7.72725	19.4401
4	0.392801	4.26429	0.770519	4.50355	3.12956	19.513	3.75807	6.41463	5.54405	33.7925	4.69505	6.99019
5		4.19926		6.49037		16.7994		15.1568				9.52345
6		3.73547										13.6174
Fig. 1e	Caspase-3 positive cells
	6W				12W				36W
	WT male		WT female		WT male		WT female		WT male		WT female
	Chow	CDAHFD	chow	CDAHFD	chow	CDAHFD	chow	CDAHFD	chow	CDAHFD	chow	CDAHFD
1	1.00022	15.905	0.579314	6.90609	1.00887	27.1443	0.570479	15.8518	3.97148	28.8104	1.42018	19.1627
2	0.834848	17.1548	0.849728	7.417	0.903283	28.5122	0.80025	14.4534	6.35523	29.3504	4.39977	16.6214
3	1.07028	18.1903	0.53678	9.64374	0.545473	22.6001	0.790474	14.9325	5.66638	27.0814	2.26655	20.6131
4	1.09465	17.5752	0.861656	9.21371	0.557699	26.2135	0.822758	17.3568	5.91912	31.6655	3.93664	17.1945
5		15.0443								33.1803		20.9429
6

## Sheet: Figure 2
Figure 2. Enhanced liver fibrosis and inflammation in CDAHFD-fed male than female
Fig. 2a	Original blot images													Fig. 2b	HYP
															6W				12W				36W
															WT male		WT female		WT male		WT female		WT male		WT female
															Chow	CDAHFD	chow	CDAHFD	chow	CDAHFD	chow	CDAHFD	chow	CDAHFD	chow	CDAHFD
														1	1.06672	3.73104	0.899465	1.84905	2.32836	8.78877	1.71094	8.08807	0.594728	16.9465	0.470834	6.3383
														2	1.13395	3.65746	1.27937	2.40179	2.19601	12.0451	1.8636	4.63829	1.39888	10.5082	0.56289	7.65083
														3	0.799333	2.15495	1.48255	2.68367	4.15518	9.19029	1.02626	8.35481	0.809206	11.9181	0.981698	3.89334
														4	0.880044	8.72488	0.767348	1.48711	2.16171	14.2989	1.07545	6.96362	1.62653	13.0585	1.23589	3.76042
														5		5.83475		3.84419		7.93498				12.8486		8.60793
														6												8.6282
Fig. 2d	F4/80-positive cells													Fig. 2d	CD68-positive cells
	6W				12W				36W						6W				12W				36W
	WT male		WT female		WT male		WT female		WT male		WT female				WT male		WT female		WT male		WT female		WT male		WT female
	Chow	CDAHFD	chow	CDAHFD	chow	CDAHFD	chow	CDAHFD	chow	CDAHFD	chow	CDAHFD			Chow	CDAHFD	chow	CDAHFD	chow	CDAHFD	chow	CDAHFD	chow	CDAHFD	chow	CDAHFD
1	1.08285	3.31608	1.41982	2.04031	2.37562	4.45165	1.33652	2.55625	2.96862	5.12759	1.61957	3.62124		1	1.7954	20.9219	1.70204	15.217	1.10739	27.3621	1.67541	18.0423	1.10852	36.1306	1.51825	23.3493
2	1.03535	3.53822	1.33043	1.92978	1.39505	4.51785	0.989501	2.1004	3.6402	5.58654	1.57736	3.76005		2	0.572844	20.843	1.39291	16.6992	0.950848	27.7161	1.45325	20.6028	2.23033	32.088	1.26128	25.4188
3	0.933557	3.36359	1.23198	2.69988	1.36896	4.21725	0.818837	2.82644	2.48493	6.10704	1.33389	2.99001		3	0.631754	24.3178	0.655298	13.6555	0.821812	32.7332	1.50708	20.5076	1.04207	33.1293	0.39293	28.4933
4	0.948243	3.40596	1.6559	2.12004		4.68387		2.96933	2.77999	7.26315		2.95885		4		21.9187		15.1905		29.2705		21.1616		33.7322		25.8517
5														5
6														6
Fig. 2e	Serum Tnf-α													Fig. 2e	Serum Il-6
	6W				12W				36W						6W				12W				36W
	WT male		WT female		WT male		WT female		WT male		WT female				WT male		WT female		WT male		WT female		WT male		WT female
	Chow	CDAHFD	chow	CDAHFD	chow	CDAHFD	chow	CDAHFD	chow	CDAHFD	chow	CDAHFD			Chow	CDAHFD	chow	CDAHFD	chow	CDAHFD	chow	CDAHFD	chow	CDAHFD	chow	CDAHFD
1	3.08695	12.6005	1.03991	5.93725	4.88662	14.1768	3.27612	8.35763	4.54023	17.4141	1.11301	7.8299		1	17.457	51.411	16.4012	44.9404	15.837	53.0388	15.6572	38.305	26.0023	67.6723	15.5494	46.5626
2	1.11301	8.10464	1.4927	5.46699	2.48246	10.2919	2.48246	9.35012	3.27612	14.1768	2.64433	9.1273		2	17.2342	56.6305	19.6008	36.9144	19.6679	53.2967	17.1317	44.3448	19.9158	61.7933	19.6038	47.415
3	4.98436	9.22143	2.48246	6.07814	5.22364	11.0703	2.40927	4.52792	1.62059	16.713	2.66176	5.25822		3	18.0676	55.0901	19.1704	39.2627	18.6893	52.2599	16.176	48.9812	19.8789	65.4008	24.4796	47.2064
4	3.06144	7.5055	1.67169	5.50028	4.19757	10.2919	2.72262	5.50215	3.14565	10.8007	2.1397	11.1549		4	18.3908	54.6716	18.3908	32.8968	18.0647	59.837	16.3216	50.2997	21.9323	78.8211	19.8776	49.9844
5														5
6														6

## Sheet: Figure 3
Figure 3. Distinct Fpr2 expression in livers of female mice
Fig. 3a	Fpr2 mRNA
	6W				12W				36W
	WT male		WT female		WT male		WT female		WT male		WT female
	Chow	CDAHFD	chow	CDAHFD	chow	CDAHFD	chow	CDAHFD	chow	CDAHFD	chow	CDAHFD
1	1.00704	0.966115	2.75298	2.50098	0.536165	0.65566	1.90118	1.53559	1.17548	0.906169	1.60488	1.09505
2	1.04167	0.713363	2.75683	2.67781	0.554604	0.903742	1.89663	1.47396	0.998569	0.310128	1.67324	1.23565
3	0.908511	0.609056	3.59647	2.24452	1.82349	0.775354	1.5974	1.63723	0.906169	0.59669	1.5471	0.672312
4	1.05659	0.450243	3.49271	1.29777	1.85637	0.542231	2.44784	1.46461	0.955288	0.389723	1.85528	0.568989
5		1.31736		2.78686		1.22693		1.10637		0.955288		0.512707
6								1.27708				0.593673
Fig. 3c	Fpr2-positive cells
	6W				12W				36W
	WT male		WT female		WT male		WT female		WT male		WT female
	Chow	CDAHFD	chow	CDAHFD	chow	CDAHFD	chow	CDAHFD	chow	CDAHFD	chow	CDAHFD
1	1.2284	0.810846	23.3773	5.42536	1.69924	1.81687	13.2305	4.94546	1.83642	2.47235	5.01285	3.05846
2	0.831081	1.3311	18.5045	4.47947	1.7707	1.31482	11.1855	6.48171	2.31655	1.09716	5.03687	3.83015
3	1.04893	1.21825	16.301	4.88613	1.53223	1.93588	16.1146	4.86537	1.27399	1.37329	7.67117	3.48121
4	0.891588	1.50783	14.1174	4.06034	1.79113	2.22528	9.83026	4.15591	1.70839	1.08014	6.73804	2.35509
5		1.21701		4.71283		1.82321		4.93605		1.50573		3.18123
6
Fig. 3d	Serum estradiol
	6W				12W				36W
	WT male		WT female		WT male		WT female		WT male		WT female
	Chow	CDAHFD	chow	CDAHFD	chow	CDAHFD	chow	CDAHFD	chow	CDAHFD	chow	CDAHFD
1	5.01575	5.97318	10.2984	8.93989	5.37215	6.71137	9.17886	7.12834	7.19332	4.27162	6.17408	5.49934
2	6.56753	3.49132	10.8388	7.05469	7.717	6.99088	8.93016	7.90165	6.1564	7.0018	8.2929	3.56722
3	5.25113	4.31861	18.5832	7.81208	7.25277	5.2029	10.302	5.97318	4.99454	5.80104	7.80273	6.32225
4	5.61147	3.07799	13.2402	7.10727	6.78064	4.50008	9.47034	8.68851	6.11475	5.2006	7.42323	7.77397
5		4.7723		9.33759		5.85131		7.42292		5.12961		7.0018
6

## Sheet: Figure 4
Figure 4. Fpr2-depleted female mice are vulnerable to liver damage
Fig. 4b	LW/BW
	6W				12W				36W
	KO male		KO female		KO male		KO female		KO male		KO female
	Chow	CDAHFD	chow	CDAHFD	chow	CDAHFD	chow	CDAHFD	chow	CDAHFD	chow	CDAHFD
1	1.23251	1.35621	0.988878	1.24859	0.923339	1.67758	0.974804	1.59265	1.00307	1.8032	0.83874	1.45796
2	0.853034	1.60098	1.01085	1.27683	1.09352	1.2364	1.00787	1.72759	1.024	1.56853	0.871537	1.4782
3	0.943972	1.10125	0.994521	1.5109	0.926595	1.72906	1.05215	1.63605	0.999519	1.80976	0.828522	1.56447
4	0.945135	1.28051	1.00576	1.507	1.05655	1.31419	0.965178	1.44194	0.973411	1.94326	0.780613	1.62806
5		1.45251		1.37495		1.36571
6
Fig. 4c	TG
	6W				12W				36W
	KO male		KO female		KO male		KO female		KO male		KO female
	Chow	CDAHFD	chow	CDAHFD	chow	CDAHFD	chow	CDAHFD	chow	CDAHFD	chow	CDAHFD
1	1.69015	4.75908	0.912682	6.68206	2.3529	29.2467	3.69694	18.5285	3.94874	23.5441	5.57156	27.7183
2	1.28398	7.97464	1.78704	10.2468	1.51381	20.8947	3.86135	13.592	5.79472	15.8007	9.56047	23.1482
3	0.632837	15.1147	1.38457	4.3075	2.3572	21.2115	4.31832	22.2509	2.66265	17.6938	7.45743	18.0826
4	0.298142	4.01894	0.869221	5.79575	2.41421	22.8487	4.29029	23.2831	5.03045	35.9745	7.58958	26.3934
5		11.4553		10.5689		20.2712		20.1169		18.1248		32.2306
6								17.3918
Fig. 4e	Caspase-3 positive cells
	6W				12W				36W
	KO male		KO female		KO male		KO female		KO male		KO female
	Chow	CDAHFD	chow	CDAHFD	chow	CDAHFD	chow	CDAHFD	chow	CDAHFD	chow	CDAHFD
1	0.53071	11.9361	0.906676	19.1103	0.564816	24.1556	0.433757	25.3742	2.70573	26.1188	2.99949	28.5359
2	1.22346	13.3921	0.910024	18.5974	0.708527	25.3729	0.426778	27.3654	2.35614	42.5095	3.41358	38.8664
3	1.24583	9.92275	0.413891	16.6609	0.704063	20.1117	0.858428	24.4889	1.40622	27.4074	3.54001	42.0224
4	0.948536	13.1128	0.841027	18.4429	0.609934	23.3273	0.582817	30.6077	1.35405	27.7337	2.5645	23.6959
5								27.4215				38.7752
6

## Sheet: Figure 5
Figure 5. Fpr2 Deficiency leads to increased hepatic fibrosis in female mice fed CDAHFD
Fig. 5a	α-Sma mRNA													Fig. 5a	Col1α1 mRNA
	6W				12W				36W						6W				12W				36W
	KO male		KO female		KO male		KO female		KO male		KO female				KO male		KO female		KO male		KO female		KO male		KO female
	Chow	CDAHFD	chow	CDAHFD	chow	CDAHFD	chow	CDAHFD	chow	CDAHFD	chow	CDAHFD			Chow	CDAHFD	chow	CDAHFD	chow	CDAHFD	chow	CDAHFD	chow	CDAHFD	chow	CDAHFD
1	0.605001	6.9587	0.852635	1.79005	0.288923	12.2286	1.84515	2.90851	0.921805	4.3245	1.55929	1.67623		1	0.765278	12.4433	0.71029	35.5788	0.93088	52.5996	0.998562	28.0514	0.981158	36.7902	2.83838	45.6102
2	0.767258	7.7946	1.00516	7.87254	2.15475	4.0661	0.858591	8.44982	1.30403	4.1894	0.570573	6.484		2	0.665941	15.4357	1.59799	25.0417	0.886494	31.5782	1.10045	17.5597	1.8464	43.9244	0.908393	59.1651
3	1.47781	2.96519	0.397255	1.7571	1.68869	4.53505	0.648103	2.73366	1.94761	3.74286	0.904916	3.9284		3	1.56533	20.0213	1.43031	52.0342	1.2273	23.0368	0.971257	24.3221	0.971441	38.0876	1.3918	37.3118
4	1.4766	2.58135	0.375257	1.98206		8.39413		2.54036	0.564146	2.78714	0.298824	2.52641		4	1.25837	10.2142	0.874335	16.9269		18.8694	0.944425	17.6628	0.573275	33.8539	2.33709	43.6064
5		3.19364		3.11666		3.75432		8.24394		1.98492		1.96849		5		12.6626		33.9961		34.826		34.3562
6						7.28727								6						32.1675		25.768
Fig. 5b	Original blot images													Fig. 5c	Hydroxyproline
															6W				12W				36W
															KO male		KO female		KO male		KO female		KO male		KO female
															Chow	CDAHFD	chow	CDAHFD	chow	CDAHFD	chow	CDAHFD	chow	CDAHFD	chow	CDAHFD
														1	1.35056	8.79442	4.37598	5.00547	0.897809	9.133	1.518	11.9224	0.651911	21.3668	5.69469	34.3539
														2	1.19167	6.16662	3.52538	10.7247	2.29065	13.8377	1.95692	17.3565	3.4056	15.6596	4.87464	32.5723
														3	2.09585	7.31308	4.66638	7.58909	3.20093	9.21679	2.00276	7.10806	2.05326	25.9527	6.12833	22.4877
														4	1.93835	10.3568		7.38163		19.4881		12.2443	9.53336	19.0674	4.16151	29.2669
														5		5.97533						11.6015		25.1924
														6

## Sheet: Figure 6
Figure 6. Lack of Fpr2 elevates inflammation in female mice during CDAHFD feeding
Fig. 6a	Tnf-α mRNA													Fig. 6a	Il-6 mRNA
	6W				12W				36W						6W				12W				36W
	KO male		KO female		KO male		KO female		KO male		KO female				KO male		KO female		KO male		KO female		KO male		KO female
	Chow	CDAHFD	chow	CDAHFD	chow	CDAHFD	chow	CDAHFD	chow	CDAHFD	chow	CDAHFD			Chow	CDAHFD	chow	CDAHFD	chow	CDAHFD	chow	CDAHFD	chow	CDAHFD	chow	CDAHFD
1	0.683757	10.6872	2.35368	32.9569	1.47381	12.1043	3.07732	12.3919	1.23441	0.727615	1.11058	0.862172		1	0.55143	1.11588	1.31895	4.08759	0.794161	3.7875	0.747174	2.41162	0.690256	1.29564	0.858101	3.64277
2	0.710228	10.6531	3.09234	21.9711	0.917531	15.4152	3.11335	9.7277	0.997887	1.41421	1.27606	2.9189		2	1.26685	1.83878	1.42361	2.80175	0.747174	3.89323	1.16208	3.61754	1.04699	1.61547	1.38795	1.88583
3	1.72419	16.7728	2.48369	26.6926	0.897303	9.2939	2.65122	17.353	0.959633	0.930481	0.853639	2.96912		3	1.3736	1.98791	3.07641	6.15283	1.4662	1.85971	1.76392	1.97933	1.45337	0.32607	1.4008	4.60344
4	1.29048	23.7318	1.75711	17.7926	0.866356	7.98096	2.99231	6.01243	0.8556	0.923388	0.885773	3.43655		4	1.0596	1.98096	2.25411	4.38854	1.20815	3.26923	0.585082	6.77413	1.03223	1.8667	0.331309	1.6952
5		17.1807		24.2304		7.57507		9.26158		2.65737		0.949393		5		3.09781		3.5832		2.69097		1.79628		0.364912		2.06515
6				24.2304		9.20424		6.18621						6						3.36359		1.429
Fig. 6b	Serum Tnf-α													Fig. 6b	Serum Il-6
	6W				12W				36W						6W				12W				36W
	KO male		KO female		KO male		KO female		KO male		KO female				KO male		KO female		KO male		KO female		KO male		KO female
	Chow	CDAHFD	chow	CDAHFD	chow	CDAHFD	chow	CDAHFD	chow	CDAHFD	chow	CDAHFD			Chow	CDAHFD	chow	CDAHFD	chow	CDAHFD	chow	CDAHFD	chow	CDAHFD	chow	CDAHFD
1	3.02453	9.61642	4.81838	8.7102	3.95313	13.8248	5.06993	22.3389	3.95313	12.9707	6.4927	24.4928		1	30.888	53.0403	19.0453	51.1238	22.1204	57.0011	22.7988	57.2688	19.6949	57.2688	22.006	80.192
2	3.85435	5.95775	4.44938	13.9017	3.55102	15.0915	4.75954	24.4928	6.37044	14.8504	8.11598	23.3906		2	15.8863	59.0283	18.1742	53.3466	17.9958	55.7767	18.9222	62.4301	15.9364	79.9059	21.7216	70.1552
3	4.49949	7.79595	5.04962	5.29425	5.29425	14.8504	9.22143	16.8492	5.50028	17.8026	9.30406	30.6593		3	26.0157	56.1151	17.5205	53.5839	18.1771	52.0842	23.1688	84.3902	20.7363	84.3902	17.7881	63.1093
4	3.79279	14.6	4.77246	5.61732	4.26613	13.2207	6.3503	15.6243	5.27461	18.6046	7.97091	22.3389		4	24.2633	57.0877	18.2467	53.1109	19.4311	53.0637	21.6299	63.1093	18.7892	60.286	20.5052	84.3902
5														5
6														6
Fig. 6d	F4/80-positive cells													Fig. 6d	CD68-positive cells
	6W				12W				36W						6W				12W				36W
	KO male		KO female		KO male		KO female		KO male		KO female				KO male		KO female		KO male		KO female		KO male		KO female
	Chow	CDAHFD	chow	CDAHFD	chow	CDAHFD	chow	CDAHFD	chow	CDAHFD	chow	CDAHFD			Chow	CDAHFD	chow	CDAHFD	chow	CDAHFD	chow	CDAHFD	chow	CDAHFD	chow	CDAHFD
1	1.3029	4.9298	2.78296	6.30976	1.69243	8.75368	5.18644	7.28555	3.76945	7.62286	5.45317	10.9256		1	1.09164	30.7002	3.03814	28.0323	2.17967	44.3908	3.65094	43.6076	2.33691	50.2494	5.6219	36.737
2	0.679777	5.26005	2.23004	4.53302	2.05458	6.66512	5.60247	9.30716	4.03736	9.4445	5.9978	11.1467		2	1.10047	27.8842	2.00056	36.3365	2.81057	42.0593	2.90935	40.1394	3.10188	44.627	4.06073	43.4997
3	1.01732	5.00043	2.05808	9.62333	2.47537	7.48248	4.5956	8.25306	3.62617	9.44273	5.45843	8.72471		3	0.807886	24.7631	1.32426	34.6249	1.7253	40.2636	3.59795	40.0364	3.18951	46.0753	4.60474	46.1196
4	1.03821	6.30822	2.35703	8.04999	1.46401	6.51018	5.12817	9.30716	3.81099	8.9507	5.63647	13.0921		4	1.05032	27.7825	2.12098	32.3665	2.23851	42.2379	3.38608	41.2611	2.8761	46.9839	4.76246	52.6536
5		6.98388						6.13881		7.94726		10.9723		5												44.7525
6														6

## Sheet: Figure 7
Figure 7. Higher expression of Fpr2 in the livers of female mice is related with hepatocyte protection
Fig. 7a	Fpr2 mRNA					Fig. 7b	Original blot images
	pHEPs
	WT		KO
	male	female	male	female
1	1	7.32928	0.0719166	N/D
2	1.00075	9.64438	0.220279	0.00461996
3	1.03665	10.2087	0.388398	0.00823381
			N/D: non-detected
Fig. 7d	Fpr2 mRNA					Fig. 7d	G6pc mRNA
	pHEPs-female						pHEPs-female
	WT		KO				WT		KO
	Veh	PA	Veh	PA			Veh	PA	Veh	PA
1	1.00849	0.282838	0.00372777	0.0337955		1	1.00897	0.435195	0.314799	0.193821
2	1.0217	0.199046	0.00540795	0.0241236		2	1.00487	0.469966	0.412297	0.341519
3	1.0006	0.182477	0.00196545	0.0095144		3	1.0003	0.701612	0.54976	0.198422
Fig. 7e	Cell viability					Fig. 7f	Original blot images
	pHEPs-female
	WT		KO
	Veh	PA	Veh	PA
1	97.6657	38.2705	77.2556	30.1883
2	97.2747	72.7389	63.5099	22.717
3	105.06	40.7215	82.0329	28.9356

## Sheet: Figure 8
Figure. 8. Estradiol protects hepatocytes from lipotoxicity by upregulating Fpr2
Fig. 8a	Mouse luciferase assay
	AML12
	pGL3		WT ERE		MT ERE
	Veh	E2	Veh	E2	Veh	E2
1	0.925065	1.00155	1.105	2.54208	0.762514	0.701714
2	1.17452	1.17286	1.11738	3.15196	0.671995	0.60877
3	0.900411	0.908219	0.824681	2.80605	0.781741	0.580157
Fig. 8b	Erα mRNA
	pHEPs-male
	6h						12h						36h
	WT			KO			WT			KO			WT			KO
	Con	Veh	E2	Con	Veh	E2	Con	Veh	E2	Con	Veh	E2	Con	Veh	E2	Con	Veh	E2
1	1.00499	2.07277	3.92623	1.11133	0.709946	3.39741	1.00499	1.19419	3.93022	0.716303	1.11739	3.09942	1.54971	2.72389	5.67943	1.04439	1.60431	5.26435
2	1.0194	0.643236	2.88559	1.17206	0.748744	3.58307	1.0194	1.25946	7.68952	0.755448	0.114241	5.20079	0.626569	3.62791	7.30866	1.67169	1.69198	5.86305
3	1.00017	2.10043	4.1511	1.33407	0.753119	3.64743	0.934592	0.617581	4.3032	1.06212	0.936556	4.1511	0.758513	1.0659	4.44898	0.785824	1.64454	5.25291
Fig. 8b	Fpr2 mRNA
	pHEPs-male
	6h						12h						36h
	WT			KO			WT			KO			WT			KO
	Con	Veh	E2	Con	Veh	E2	Con	Veh	E2	Con	Veh	E2	Con	Veh	E2	Con	Veh	E2
1	1.16373	0.816314	2.01283	N/D	0	0.18099	1.23256	0.979762	2.21108	0.0456496	0.129242	0.207329	1.29784	0.938224	7.04237	N/D	N/D	N/D
2	1	0.837525	2.03035	N/D	0	N/D	0.128051	0.501348	3.20504	N/D	N/D	N/D	1.82087	1.70421	9.96303	N/D	N/D	N/D
3	1.00489	0.837525	2.62538	N/D	0	N/D	0.825287	0.501348	2.40467	N/D	N/D	N/D	1.68625	1.87437	8.94154	N/D	N/D	N/D
																	N/D: non-detected
Fig. 8d	Fpr2 mRNA									Fig. 8d	G6pc mRNA
	pHEPs-male										pHEPs-male
	WT				KO						WT				KO
	Veh	E2 + Veh	Veh + PA	E2 + PA	Veh	E2 + Veh	Veh + PA	E2 + PA			Veh	E2 + Veh	Veh + PA	E2 + PA	Veh	E2 + Veh	Veh + PA	E2 + PA
1	1	2.50733	0.126824	1.73816	0.0045035	0.00139838	0.00787373	0.0165263		1	1.01569	1.78051	0.495193	1.58132	1.06858	1.0533	0.178805	0.122931
2	1.00029	4.40409	0.456004	2.01678	0.00297187	0.0436152	0.00967872	0.012819		2	1.00349	2.98991	0.418107	2.04735	0.434206	0.64654	0.322412	0.176824
3	1	3.24134	0.297684	1.215	0.00101074	0.0141661	0.00375767	0.00227276		3	1.00882	2.08107	0.296428	2.24106	0.196325	0.191001	0.133241	0.13323
Fig. 8e	Cell viability
	pHEPs-male
	WT				KO
	Veh	E2 + Veh	Veh + PA	E2 + PA	Veh	E2 + Veh	Veh + PA	E2 + PA
1	92.8492	115.23	38.7931	70.4023	87.069	75	29.023	38.2184
2	104.246	124.425	48.5632	103.736	54.3103	77.2989	64.6552	62.3563
3	102.905	127.299	35.9195	91.6667	76.1494	54.8851	34.7701	58.908
Fig. 8f	ROS									Fig. 8g	Original blot images
	pHEPs-male
	WT				KO
	Veh	E2 + Veh	Veh + PA	E2 + PA	Veh	E2 + Veh	Veh + PA	E2 + PA
1	1.01954	0.952704	1.5805	1.16862	1.26045	1.20625	2.03856	1.66816
2	0.971901	0.929716	1.85829	1.26449	1.25315	1.16131	2.12063	1.83699
3	1.12035	1.02713	2.12063	1.20662	1.51377	1.19559	2.07712	1.734

## Sheet: Figure 9
Figure. 9. Estradiol implantation elevates Fpr2 expression, and alleviate liver damage in male mice
Fig. 9a	Serum estradiol					Fig. 9b	Fpr2 mRNA					Fig. 9c	Fpr2 protein
	E2 suppelementation						E2 suppelementation						E2 suppelementation
	Chow		CDAHFD				Chow		CDAHFD				Chow		CDAHFD
	P	E2	P	E2			P	E2	P	E2			P	E2	P	E2
1	6.26005	45.8065	5.22429	52.778		1	0.989086	1.68616	0.485809	1.68699		1	1.17115	1.63362	0.354604	0.947347
2	5.26263	35.8085	7.93709	37.7642		2	0.762131	2.83347	0.680042	1.30669		2	0.960216	1.26378	0.306941	0.619593
3	5.22327	44.381	6.76471	40.089		3	1.32668	2.06808	0.292448	1.62605		3	0.868633	2.2903	0.314548	0.505348
4	5.24561	33.066	5.21989	49.3969		4			0.528741	1.27402		4			0.558997	0.739266
5			6.45246	52.7663		5						5
6			5.22379			6						6
Fig. 9e	Hydroxyproline					Fig. 9f	Serum Tnf-α					Fig. 9f	Serum IL-6
	E2 suppelementation						E2 suppelementation						E2 suppelementation
	Chow		CDAHFD				Chow		CDAHFD				Chow		CDAHFD
	P	E2	P	E2			P	E2	P	E2			P	E2	P	E2
1	1.21411	1.03819	3.53933	2.25396		1	7.45483	5.48232	17.7863	16.6782		1	38.5883	25.5225	75.9545	46.9057
2	1.20263	1.96081	3.99293	3.39874		2	7.1216	5.47723	17.0532	13.2628		2	35.229	31.3658	76.4016	75.8889
3	0.951131	0.907919	3.90079	2.69207		3	7.02205	5.14651	18.2817	13.8974		3	35.3804	25.6647	65.8253	31.564
4	0.632136	0.534958	5.33475	2.36426		4	6.88437	6.02334	16.8182	16.9174		4	35.7443	29.291	68.2571	36.4849
5						5			22.4771	13.3985		5			67.5525	34.7278
6						6			19.2			6			75.3406

## Sheet: Figure 10
Figure 10. Ovariectomy decrease hepatic Fpr2 level, and increases liver injury in female mice fed CDAHFD
Fig. 10a	Serum estradiol					Fig. 10b	Fpr2 mRNA					Fig. 10c	Fpr2 protein
	OVX						OVX						OVX
	Chow		CDAHFD				Chow		CDAHFD				Chow		CDAHFD
	Sham	OVX	Sham	OVX			Sham	OVX	Sham	OVX			Sham	OVX	Sham	OVX
1	9.69243	1.97489	4.25207	2.58188		1	1.60666	0.33128	0.33431	0.262192		1	0.88863	0.761007	0.0816807	0.0988128
2	11.7078	1.24526	7.87015	1.28252		2	0.739641	0.446342	0.39463	0.195639		2	1.24363	0.308278	0.135549	0.0536074
3	9.242	2.29692	7.19587	2.29692		3	0.843708	0.544918	0.149173	0.252359		3	0.867744	0.331877	0.111417	0.168654
4	11.5261	1.38711	4.43353	2.60294		4			0.244933	0.347619		4			0.0433099	0.22338
5				1.97489		5						5
6						6						6
Fig. 10e	Hydroxyproline					Fig. 10f	Serum Tnf-α					Fig. 10f	Serum Il-6
	OVX						OVX						OVX
	Chow		CDAHFD				Chow		CDAHFD				Chow		CDAHFD
	Sham	OVX	Sham	OVX			Sham	OVX	Sham	OVX			Sham	OVX	Sham	OVX
1	0.883787	2.3916	4.05689	3.95246		1	7.28286	6.63256	11.9461	14.4757		1	14.0179	31.4846	41.6067	56.3822
2	0.580577	2.30415	3.52456	6.30136		2	7.15973	5.65662	12.0888	18.2021		2	14.1271	26.5633	46.6506	53.5188
3	1.72876	1.12058	4.33387	5.53825		3	7.55217	9.12358	12.6857	14.2499		3	14.7596	26.5652	51.5909	61.0019
4	0.806878	2.53059	3.51564	4.59704		4	5.29409	6.37757	13.5292	15.767		4	20.9417	28.055	41.7615	59.2068
5				5.21065		5				15.7875		5				57.9858
6						6						6

[truncated: 15 more sheets: Supplementary Fig. 1, Supplementary Fig. 2, Supplementary Fig. 4, Supplementary Fig. 5, Supplementary Fig. 6, Supplementary Fig. 7, Supplementary Fig. 9, Supplementary Fig. 10, Supplementary Fig. 11, Supplementary Fig. 12, Supplementary Fig. 13, Supplementary Fig. 14, Supplementary Fig. 15, Supplementary Fig. 16, Supplementary Fig. 17]
