# Supplementary material for: Formyl peptide receptor 2 determines sex-specific differences in the progression of nonalcoholic fatty liver disease and steatohepatitis
Source: Nat Commun. 2022 Jan 31;13:578. doi: 10.1038/s41467-022-28138-6 (PMC8803937; doi:10.1038/s41467-022-28138-6)
Supplement: Supplementary file 4 — Source Data [file 41467_2022_28138_MOESM4_ESM.zip › Supplementary Data.xlsx]

## Sheet: Figure 1
Figure 1
Figures	Targets /factors	Mice		Statistical methods	Values in comparision groups
		Group	n		Groups in comparision		p value
1b	LW/BW	6W WT male chow	4	Two-way ANOVA, followed post hoc Tukey’s test	6W male chow	vs 6W male CDAHFD	<.001
		6W WT male CDAHFD	6			vs 6W female chow	>.999
		6W WT female chow	4		6W male CDAHFD	vs 6W female CDAHFD	0.992
		6W WT female CDAHFD	4		6W female chow	vs 6W female CDAHFD	0.002
		12W WT male chow	4		12Wmale chow	vs 12W male CDAHFD	<.001
		12W WT male CDAHFD	5			vs 12W female chow	>0.9999
		12W WT female chow	4		12W male CDAHFD	vs 12W female CDAHFD	0.073
		12W WT female CDAHFD	4		12W female chow	vs 12W female CDAHFD	0.0485
		36W WT male chow	4		36W male chow	vs 36W male CDAHFD	0.00398
		36W WT male CDAHFD	5			vs 36W female chow	0.929
		36W WT female chow	4		36W male CDAHFD	vs 36W female CDAHFD	<.001
		36W WT female CDAHFD	4		36W female chow	vs 36W female CDAHFD	0.038
1c	TG	6W WT male chow	4	Two-way ANOVA, followed post hoc Tukey’s test	6W male chow	vs 6W male CDAHFD	0.1242
		6W WT male CDAHFD	6			vs 6W female chow	>0.9999
		6W WT female chow	4		6W male CDAHFD	vs 6W female CDAHFD	0.8839
		6W WT female CDAHFD	5		6W female chow	vs 6W female CDAHFD	0.2526
		12W WT male chow	4		12Wmale chow	vs 12W male CDAHFD	<.001
		12W WT male CDAHFD	5			vs 12W female chow	>0.9999
		12W WT female chow	4		12W male CDAHFD	vs 12W female CDAHFD	0.9022
		12W WT female CDAHFD	5		12W female chow	vs 12W female CDAHFD	0.0462
		36W WT male chow	4		36W male chow	vs 36W male CDAHFD	<.001
		36W WT male CDAHFD	4			vs 36W female chow	0.965
		36W WT female chow	4		36W male CDAHFD	vs 36W female CDAHFD	0.047
		36W WT female CDAHFD	6		36W female chow	vs 36W female CDAHFD	<.001
1e	caspase-3 postive cells	6W WT male chow	4	Two-way ANOVA, followed post hoc Tukey’s test	6W male chow	vs 6W male CDAHFD	<.001
		6W WT male CDAHFD	5			vs 6W female chow	>.999
		6W WT female chow	4		6W male CDAHFD	vs 6W female CDAHFD	<.001
		6W WT female CDAHFD	4		6W female chow	vs 6W female CDAHFD	<.001
		12W WT male chow	4		12Wmale chow	vs 12W male CDAHFD	<.001
		12W WT male CDAHFD	4			vs 12W female chow	>.999
		12W WT female chow	4		12W male CDAHFD	vs 12W female CDAHFD	<.001
		12W WT female CDAHFD	4		12W female chow	vs 12W female CDAHFD	<.001
		36W WT male chow	4		36W male chow	vs 36W male CDAHFD	<.001
		36W WT male CDAHFD	5			vs 36W female chow	0.44
		36W WT female chow	4		36W male CDAHFD	vs 36W female CDAHFD	<.001
		36W WT female CDAHFD	5		36W female chow	vs 36W female CDAHFD	<.001

## Sheet: Figure 2
Figure 2
Figures	Targets /factors	Mice		Statistical methods	Values in comparision groups
		Group	n		Groups in comparision		p value
2b	Hydroxyproline	6W WT male chow	4	Two-way ANOVA, followed post hoc Tukey’s test	6W male chow	vs 6W male CDAHFD	0.045
		6W WT male CDAHFD	5			vs 6W female chow	0.875
		6W WT female chow	4		6W male CDAHFD	vs 6W female CDAHFD	0.012
		6W WT female CDAHFD	5		6W female chow	vs 6W female CDAHFD	0.2849
		12W WT male chow	4		12Wmale chow	vs 12W male CDAHFD	<.001
		12W WT male CDAHFD	5			vs 12W female chow	0.992
		12W WT female chow	4		12W male CDAHFD	vs 12W female CDAHFD	0.005
		12W WT female CDAHFD	4		12W female chow	vs 12W female CDAHFD	<.001
		36W WT male chow	4		36W male chow	vs 36W male CDAHFD	<.001
		36W WT male CDAHFD	5			vs 36W female chow	>.999
		36W WT female chow	4		36W male CDAHFD	vs 36W female CDAHFD	0.001
		36W WT female CDAHFD	6		36W female chow	vs 36W female CDAHFD	<.001
2d	F4/80 positive cells	6W WT male chow	4	Two-way ANOVA, followed post hoc Tukey’s test	6W male chow	vs 6W male CDAHFD	<.001
		6W WT male CDAHFD	4			vs 6W female chow	>.999
		6W WT female chow	4		6W male CDAHFD	vs 6W female CDAHFD	0.346
		6W WT female CDAHFD	4		6W female chow	vs 6W female CDAHFD	0.426
		12W WT male chow	3		12Wmale chow	vs 12W male CDAHFD	<.001
		12W WT male CDAHFD	4			vs 12W female chow	0.709
		12W WT female chow	3		12W male CDAHFD	vs 12W female CDAHFD	<.001
		12W WT female CDAHFD	4		12W female chow	vs 12W female CDAHFD	0.404
		36W WT male chow	4		36W male chow	vs 36W male CDAHFD	<.001
		36W WT male CDAHFD	4			vs 36W female chow	0.055
		36W WT female chow	3		36W male CDAHFD	vs 36W female CDAHFD	<.001
		36W WT female CDAHFD	4		36W female chow	vs 36W female CDAHFD	0.052
2d	CD68 positive cells	6W WT male chow	3	Two-way ANOVA, followed post hoc Tukey’s test	6W male chow	vs 6W male CDAHFD	<.001
		6W WT male CDAHFD	4			vs 6W female chow	>.999
		6W WT female chow	3		6W male CDAHFD	vs 6W female CDAHFD	<.001
		6W WT female CDAHFD	4		6W female chow	vs 6W female CDAHFD	0.032
		12W WT male chow	3		12Wmale chow	vs 12W male CDAHFD	<.001
		12W WT male CDAHFD	4			vs 12W female chow	>.999
		12W WT female chow	3		12W male CDAHFD	vs 12W female CDAHFD	<.001
		12W WT female CDAHFD	4		12W female chow	vs 12W female CDAHFD	<.001
		36W WT male chow	3		36W male chow	vs 36W male CDAHFD	<.001
		36W WT male CDAHFD	4			vs 36W female chow	>.999
		36W WT female chow	3		36W male CDAHFD	vs 36W female CDAHFD	<.001
		36W WT female CDAHFD	4		36W female chow	vs 36W female CDAHFD	<.001
2e	Serum Tnf-α	6W WT male chow	4	Two-way ANOVA, followed post hoc Tukey’s test	6W male chow	vs 6W male CDAHFD	<.001
		6W WT male CDAHFD	4			vs 6W female chow	0.99
		6W WT female chow	4		6W male CDAHFD	vs 6W female CDAHFD	0.073
		6W WT female CDAHFD	4		6W female chow	vs 6W female CDAHFD	0.069
		12W WT male chow	4		12Wmale chow	vs 12W male CDAHFD	<.001
		12W WT male CDAHFD	4			vs 12W female chow	0.984
		12W WT female chow	4		12W male CDAHFD	vs 12W female CDAHFD	0.028
		12W WT female CDAHFD	4		12W female chow	vs 12W female CDAHFD	0.053
		36W WT male chow	4		36W male chow	vs 36W male CDAHFD	<.001
		36W WT male CDAHFD	4			vs 36W female chow	>.999
		36W WT female chow	4		36W male CDAHFD	vs 36W female CDAHFD	<.001
		36W WT female CDAHFD	4		36W female chow	vs 36W female CDAHFD	<.001
2e	Serum Il-6	6W WT male chow	4	Two-way ANOVA, followed post hoc Tukey’s test	6W male chow	vs 6W male CDAHFD	<.001
		6W WT male CDAHFD	4			vs 6W female chow	>.999
		6W WT female chow	4		6W male CDAHFD	vs 6W female CDAHFD	<.001
		6W WT female CDAHFD	4		6W female chow	vs 6W female CDAHFD	<.001
		12W WT male chow	4		12Wmale chow	vs 12W male CDAHFD	<.001
		12W WT male CDAHFD	4			vs 12W female chow	>.999
		12W WT female chow	4		12W male CDAHFD	vs 12W female CDAHFD	0.039
		12W WT female CDAHFD	4		12W female chow	vs 12W female CDAHFD	<.001
		36W WT male chow	4		36W male chow	vs 36W male CDAHFD	<.001
		36W WT male CDAHFD	4			vs 36W female chow	>.999
		36W WT female chow	4		36W male CDAHFD	vs 36W female CDAHFD	<.001
		36W WT female CDAHFD	4		36W female chow	vs 36W female CDAHFD	<.001

## Sheet: Figure 3
Figure 3
Figures	Targets /factors	Mice		Statistical methods	Values in comparision groups
		Group	n		Groups in comparision		p value
3a	Fpr2 mRNA	6W WT male chow	4	Two-way ANOVA, followed post hoc Tukey’s test	6W male chow	vs 6W male CDAHFD	0.915
		6W WT male CDAHFD	5			vs 6W female chow	0.002
		6W WT female chow	4		6W male CDAHFD	vs 6W female CDAHFD	0.022
		6W WT female CDAHFD	5		6W female chow	vs 6W female CDAHFD	0.104
		12W WT male chow	4	Two-way ANOVA, followed post hoc Tukey’s test	12W male chow	vs 12W male CDAHFD	0.94
		12W WT male CDAHFD	5			vs 12W female chow	0.045
		12W WT female chow	4		12W male CDAHFD	vs 12W female CDAHFD	0.483
		12W WT female CDAHFD	6		12W female chow	vs 12W female CDAHFD	0.167
		36W WT male chow	4	Two-way ANOVA, followed post hoc Tukey’s test	36W male chow	vs 36W male CDAHFD	0.378
		36W WT male CDAHFD	5			vs 36W female chow	0.058
		36W WT female chow	4		36W male CDAHFD	vs 36W female CDAHFD	0.322
		36W WT female CDAHFD	6		36W female chow	vs 36W female CDAHFD	0.114
3c	Fpr2 postive cells	6W WT male chow	4	Two-way ANOVA, followed post hoc Tukey’s test	6W male chow	vs 6W male CDAHFD	>.999
		6W WT male CDAHFD	5			vs 6W female chow	<.001
		6W WT female chow	4			vs 6W female CDAHFD	<.001
		6W WT female CDAHFD	5		6W male CDAHFD	vs 6W female CDAHFD	0.004
		12W WT male chow	4		6W female chow	vs 6W female CDAHFD	<.001
		12W WT male CDAHFD	5		12Wmale chow	vs 12W male CDAHFD	>.999
		12W WT female chow	4			vs 12W female chow	<.001
		12W WT female CDAHFD	5			vs 12W female CDAHFD	<.001
		36W WT male chow	4		12W male CDAHFD	vs 12W female CDAHFD	0.002
		36W WT male CDAHFD	5		12W female chow	vs 12W female CDAHFD	<.001
		36W WT female chow	4		36W male chow	vs 36W male CDAHFD	>.999
		36W WT female CDAHFD	5			vs 36W female chow	0.004
					36W male CDAHFD	vs 36W female CDAHFD	0.044
					36W female chow	vs 36W female CDAHFD	0.025
3d	Serum estradiol	6W WT male chow	4	Two-way ANOVA, followed post hoc Tukey’s test	6W male chow	vs 6W female chow	0.001
		6W WT male CDAHFD	5			vs 6W female CDAHFD	0.048
		6W WT female chow	4		6W male CDAHFD	vs 6W female CDAHFD	0.26
		6W WT female CDAHFD	5		6W female chow	vs 6W female CDAHFD	0.056
		12W WT male chow	4		12Wmale chow	vs 12W male CDAHFD	0.882
		12W WT male CDAHFD	5			vs 12W female chow	0.006
		12W WT female chow	4		12W male CDAHFD	vs 12W female CDAHFD	0.255
		12W WT female CDAHFD	5		12W female chow	vs 12W female CDAHFD	0.057
		36W WT male chow	4		36W male chow	vs 36W male CDAHFD	0.921
		36W WT male CDAHFD	5			vs 36W female chow	0.462
		36W WT female chow	4		36W male CDAHFD	vs 36W female CDAHFD	0.994
		36W WT female CDAHFD	5		36W female chow	vs 36W female CDAHFD	0.285

## Sheet: Figure 4
Figure 4
Figures	Targets /factors	Mice		Statistical methods	Values in comparision groups
		Group	n		Groups in comparision		p value
4b	LW/BW	6W KO male chow	4	Two-way ANOVA, followed post hoc Tukey’s test	6W male chow	vs 6W male CDAHFD	0.007
		6W KO male CDAHFD	5			vs 6W female chow	>.999
		6W KO female chow	4		6W male CDAHFD	vs 6W female CDAHFD	>.999
		6W KO female CDAHFD	5		6W female chow	vs 6W female CDAHFD	0.004
		12W KO male chow	4		12W male chow	vs 12W male CDAHFD	<.001
		12W KO male CDAHFD	5			vs 12W female chow	>.999
		12W KO female chow	4		12W male CDAHFD	vs 12W female CDAHFD	0.917
		12W KO female CDAHFD	4		12W female chow	vs 12W female CDAHFD	<.001
		36W KO male chow	4		36W male chow	vs 36W male CDAHFD	<.001
		36W KO male CDAHFD	4			vs 36W female chow	0.788
		36W KO female chow	4		36W male CDAHFD	vs 36W female CDAHFD	0.257
		36W KO female CDAHFD	4		36W female chow	vs 36W female CDAHFD	<.001
4c	TG	6W KO male chow	4	Two-way ANOVA, followed post hoc Tukey’s test	6W male chow	vs 6W male CDAHFD	<.001
		6W KO male CDAHFD	5			vs 6W female chow	>.999
		6W KO female chow	4		6W male CDAHFD	vs 6W female CDAHFD	0.924
		6W KO female CDAHFD	5		6W female chow	vs 6W female CDAHFD	0.009
		12W KO male chow	4		12W male chow	vs 12W male CDAHFD	<.001
		12W KO male CDAHFD	5			vs 12W female chow	>.999
		12W KO female chow	4		12W male CDAHFD	vs 12W female CDAHFD	0.901
		12W KO female CDAHFD	6		12W female chow	vs 12W female CDAHFD	<.001
		36W KO male chow	4		36W male chow	vs 36W male CDAHFD	<.001
		36W KO male CDAHFD	5			vs 36W female chow	0.988
		36W KO female chow	4		36W male CDAHFD	vs 36W female CDAHFD	0.965
		36W KO female CDAHFD	5		36W female chow	vs 36W female CDAHFD	<.001
4e	caspase-3 postive cells	6W KO male chow	4	Two-way ANOVA, followed post hoc Tukey’s test	6W male chow	vs 6W male CDAHFD	0.004
		6W KO male CDAHFD	4			vs 6W female chow	>.999
		6W KO female chow	4		6W male CDAHFD	vs 6W female CDAHFD	<.001
		6W KO female CDAHFD	4		6W female chow	vs 6W female CDAHFD	<.001
		12W KO male chow	4		12W male chow	vs 12W male CDAHFD	<.001
		12W KO male CDAHFD	4			vs 12W female chow	>.999
		12W KO female chow	4		12W male CDAHFD	vs 12W female CDAHFD	0.897
		12W KO female CDAHFD	5		12W female chow	vs 12W female CDAHFD	<.001
		36W KO male chow	4		36W male chow	vs 36W male CDAHFD	<.001
		36W KO male CDAHFD	4			vs 36W female chow	0.082
		36W KO female chow	4		36W male CDAHFD	vs 36W female CDAHFD	0.946
		36W KO female CDAHFD	5		36W female chow	vs 36W female CDAHFD	<.001

## Sheet: Figure 5
Figure 5
Figures	Targets /factors	Mice		Statistical methods	Values in comparision groups
		Group	n		Groups in comparision		p value
5a	a-SMA mRNA	6W KO male chow	4	Two-way ANOVA, followed post hoc Tukey’s test	6W male chow	vs 6W male CDAHFD	0.036
		6W KO male CDAHFD	5			vs 6W female chow	0.984
		6W KO female chow	4		6W male CDAHFD	vs 6W female CDAHFD	0.551
		6W KO female CDAHFD	5		6W female chow	vs 6W female CDAHFD	0.049
		12W KO male chow	3	Two-way ANOVA, followed post hoc Tukey’s test	12W male chow	vs 12W male CDAHFD	0.046
		12W KO male CDAHFD	6			vs 12W female chow	>.999
		12W KO female chow	3		12W male CDAHFD	vs 12W female CDAHFD	0.717
		12W KO female CDAHFD	5		12W female chow	vs 12W female CDAHFD	0.049
		36W KO male chow	4	Two-way ANOVA, followed post hoc Tukey’s test	36W male chow	vs 36W male CDAHFD	0.03
		36W KO male CDAHFD	5			vs 36W female chow	0.901
		36W KO female chow	4		36W male CDAHFD	vs 36W female CDAHFD	>.999
		36W KO female CDAHFD	5		36W female chow	vs 36W female CDAHFD	0.042
5a	Col1a1 mRNA	6W KO male chow	4	Two-way ANOVA, followed post hoc Tukey’s test	6W male chow	vs 6W male CDAHFD	0.006
		6W KO male CDAHFD	5			vs 6W female chow	>.999
		6W KO female chow	4		6W male CDAHFD	vs 6W female CDAHFD	0.037
		6W KO female CDAHFD	5		6W female chow	vs 6W female CDAHFD	<.001
		12W KO male chow	3	Two-way ANOVA, followed post hoc Tukey’s test	12W male chow	vs 12W male CDAHFD	<.001
		12W KO male CDAHFD	6			vs 12W female chow	>.999
		12W KO female chow	4		12W male CDAHFD	vs 12W female CDAHFD	0.624
		12W KO female CDAHFD	6		12W female chow	vs 12W female CDAHFD	<.001
		36W KO male chow	4	Two-way ANOVA, followed post hoc Tukey’s test	36W male chow	vs 36W male CDAHFD	<.001
		36W KO male CDAHFD	4			vs 36W female chow	>.999
		36W KO female chow	4		36W male CDAHFD	vs 36W female CDAHFD	>.999
		36W KO female CDAHFD	4		36W female chow	vs 36W female CDAHFD	<.001
5c	Hydroxyproline	6W KO male chow	4	Two-way ANOVA, followed post hoc Tukey’s test	6W male chow	vs 6W male CDAHFD	<.001
		6W KO male CDAHFD	5			vs 6W female chow	0.221
		6W KO female chow	3		6W male CDAHFD	vs 6W female CDAHFD	>.999
		6W KO female CDAHFD	4		6W female chow	vs 6W female CDAHFD	0.049
		12W KO male chow	3		12W male chow	vs 12W male CDAHFD	0.004
		12W KO male CDAHFD	4			vs 12W female chow	>.999
		12W KO female chow	3		12W male CDAHFD	vs 12W female CDAHFD	>.999
		12W KO female CDAHFD	5		12W female chow	vs 12W female CDAHFD	0.004
		36W KO male chow	4		36W male chow	vs 36W male CDAHFD	<.001
		36W KO male CDAHFD	5			vs 36W female chow	>.999
		36W KO female chow	4		36W male CDAHFD	vs 36W female CDAHFD	0.02
		36W KO female CDAHFD	4		36W female chow	vs 36W female CDAHFD	<.001

## Sheet: Figure 6
Figure 6
Figures	Targets /factors	Mice		Statistical methods	Values in comparision groups
		Group	n		Groups in comparision		p value
6a	Tnfa mRNA	6W KO male chow	4	Two-way ANOVA, followed post hoc Tukey’s test	6W male chow	vs 6W male CDAHFD	<.001
		6W KO male CDAHFD	5			vs 6W female chow	0.967
		6W KO female chow	4		6W male CDAHFD	vs 6W female CDAHFD	0.013
		6W KO female CDAHFD	6		6W female chow	vs 6W female CDAHFD	<.001
		12W KO male chow	4	Two-way ANOVA, followed post hoc Tukey’s test	12W male chow	vs 12W male CDAHFD	<.001
		12W KO male CDAHFD	6			vs 12W female chow	0.788
		12W KO female chow	4		12W male CDAHFD	vs 12W female CDAHFD	>.999
		12W KO female CDAHFD	6		12W female chow	vs 12W female CDAHFD	0.007
		36W KO male chow	4	Two-way ANOVA, followed post hoc Tukey’s test	36W male chow	vs 36W male CDAHFD	0.43
		36W KO male CDAHFD	5			vs 36W female chow	>.999
		36W KO female chow	4		36W male CDAHFD	vs 36W female CDAHFD	0.056
		36W KO female CDAHFD	5		36W female chow	vs 36W female CDAHFD	0.049
6a	Il-6 mRNA	6W KO male chow	4	Two-way ANOVA, followed post hoc Tukey’s test	6W male chow	vs 6W male CDAHFD	0.043
		6W KO male CDAHFD	5			vs 6W female chow	0.07
		6W KO female chow	4		6W male CDAHFD	vs 6W female CDAHFD	0.03
		6W KO female CDAHFD	5		6W female chow	vs 6W female CDAHFD	0.011
		12W KO male chow	4	Two-way ANOVA, followed post hoc Tukey’s test	12W male chow	vs 12W male CDAHFD	0.038
		12W KO male CDAHFD	6			vs 12W female chow	0.998
		12W KO female chow	4		12W male CDAHFD	vs 12W female CDAHFD	0.968
		12W KO female CDAHFD	6		12W female chow	vs 12W female CDAHFD	0.046
		36W KO male chow	4	Two-way ANOVA, followed post hoc Tukey’s test	36W male chow	vs 36W male CDAHFD	>.999
		36W KO male CDAHFD	5			vs 36W female chow	0.998
		36W KO female chow	4		36W male CDAHFD	vs 36W female CDAHFD	0.031
		36W KO female CDAHFD	5		36W female chow	vs 36W female CDAHFD	0.028
6b	Serum Tnfa	6W KO male chow	4	Two-way ANOVA, followed post hoc Tukey’s test	6W WT male chow	vs 6W male CDAHFD	0.101
		6W KO male CDAHFD	4			vs 6W female chow	>.999
		6W KO female chow	4		6W male CDAHFD	vs 6W female CDAHFD	>.999
		6W KO female CDAHFD	4		6W female chow	vs 6W female CDAHFD	0.681
		12W KO male chow	4		12W WT male chow	vs 12W male CDAHFD	<.001
		12W KO male CDAHFD	4			vs 12W female chow	0.989
		12W KO female chow	4		12W male CDAHFD	vs 12W female CDAHFD	0.048
		12W KO female CDAHFD	4		12W female chow	vs 12W female CDAHFD	<.001
		36W KO male chow	4		36W WT male chow	vs 36W male CDAHFD	<.001
		36W KO male CDAHFD	4			vs 36W female chow	0.929
		36W KO female chow	4		36W male CDAHFD	vs 36W female CDAHFD	<.001
		36W KO female CDAHFD	4		36W female chow	vs 36W female CDAHFD	<.001
6b	Serum Il-6	6W KO male chow	4	Two-way ANOVA, followed post hoc Tukey’s test	6W WT male chow	vs 6W male CDAHFD	<.001
		6W KO male CDAHFD	4			vs 6W female chow	0.969
		6W KO female chow	4		6W male CDAHFD	vs 6W female CDAHFD	>.999
		6W KO female CDAHFD	4		6W female chow	vs 6W female CDAHFD	<.001
		12W KO male chow	4		12W WT male chow	vs 12W male CDAHFD	<.001
		12W KO male CDAHFD	4			vs 12W female chow	>.999
		12W KO female chow	4		12W male CDAHFD	vs 12W female CDAHFD	0.257
		12W KO female CDAHFD	4		12W female chow	vs 12W female CDAHFD	<.001
		36W KO male chow	4		36W WT male chow	vs 36W male CDAHFD	<.001
		36W KO male CDAHFD	4			vs 36W female chow	>.999
		36W KO female chow	4		36W male CDAHFD	vs 36W female CDAHFD	0.999
		36W KO female CDAHFD	4		36W female chow	vs 36W female CDAHFD	<.001
6d	F4/80 positive cells	6W KO male chow	4	Two-way ANOVA, followed post hoc Tukey’s test	6W WT male chow	vs 6W male CDAHFD	<.001
		6W KO male CDAHFD	5			vs 6W female chow	0.784
		6W KO female chow	4		6W male CDAHFD	vs 6W female CDAHFD	0.648
		6W KO female CDAHFD	4		6W female chow	vs 6W female CDAHFD	<.001
		12W KO male chow	4		12W WT male chow	vs 12W male CDAHFD	<.001
		12W KO male CDAHFD	4			vs 12W female chow	0.045
		12W KO female chow	4		12W male CDAHFD	vs 12W female CDAHFD	0.996
		12W KO female CDAHFD	5		12W female chow	vs 12W female CDAHFD	0.004
		36W KO male chow	4		36W WT male chow	vs 36W male CDAHFD	<.001
		36W KO male CDAHFD	5			vs 36W female chow	0.047
		36W KO female chow	4		36W male CDAHFD	vs 36W female CDAHFD	0.006
		36W KO female CDAHFD	5		36W female chow	vs 36W female CDAHFD	<.001
6d	CD68 positive cells	6W KO male chow	4	Two-way ANOVA, followed post hoc Tukey’s test	6W WT male chow	vs 6W male CDAHFD	<.001
		6W KO male CDAHFD	4			vs 6W female chow	>.999
		6W KO female chow	4		6W male CDAHFD	vs 6W female CDAHFD	0.196
		6W KO female CDAHFD	4		6W female chow	vs 6W female CDAHFD	<.001
		12W KO male chow	4		12W WT male chow	vs 12W male CDAHFD	<.001
		12W KO male CDAHFD	4			vs 12W female chow	>.999
		12W KO female chow	4		12W male CDAHFD	vs 12W female CDAHFD	>.999
		12W KO female CDAHFD	4		12W female chow	vs 12W female CDAHFD	<.001
		36W KO male chow	4		36W WT male chow	vs 36W male CDAHFD	<.001
		36W KO male CDAHFD	4			vs 36W female chow	0.994
		36W KO female chow	4		36W male CDAHFD	vs 36W female CDAHFD	0.979
		36W KO female CDAHFD	5		36W female chow	vs 36W female CDAHFD	<.001

## Sheet: Figure 7
Figure 7
Figures	Targets /factors	Cells			Statistical methods	Values in comparision groups
		Group	cell number	repeated experiments		Groups in comparision		p value
7a	Fpr2 mrRNA	WT male pHEPs	1 × 105 cells	3	One-way ANOVA, followed post hoc Tukey’s test	WT male pHEPs	vs WT female pHEPs	<.001
		WT female pHEPs	1 × 105 cells	3		WT female pHEPs	vs KO male pHEPs	<.001
		KO male pHEPs	1 × 105 cells	3			vs KO female pHEPs	<.001
		KO female pHEPs	1 × 105 cells	3		KO male pHEPs	vs KO female pHEPs	0.983
7d	Fpr2 mRNA	WT female pHEPs-Veh	1 × 105 cells	3	Two-way ANOVA, followed post hoc Tukey’s test	WT female pHEPs-Veh	vs WT female pHEPs-PA	<.001
		WT female pHEPs-PA	1 × 105 cells	3			vs KO female pHEPs-Veh	<.001
		KO female pHEPs-Veh	1 × 105 cells	3			vs KO female pHEPs-PA	<.001
		KO female pHEPs-PA	1 × 105 cells	3		WT female pHEPs-PA	vs KO female pHEPs-PA	<.001
						KO female pHEPs-Veh	vs KO female pHEPs-PA	0.98
7d	G6pc mRNA	WT female pHEPs-Veh	1 × 105 cells	3	Two-way ANOVA, followed post hoc Tukey’s test	WT female pHEPs-Veh	vs WT female pHEPs-PA	0.002
		WT female pHEPs-PA	1 × 105 cells	3			vs KO female pHEPs-Veh	<.001
		KO female pHEPs-Veh	1 × 105 cells	3			vs KO female pHEPs-PA	<.001
		KO female pHEPs-PA	1 × 105 cells	3		WT female pHEPs-PA	vs KO female pHEPs-PA	0.032
						KO female pHEPs-Veh	vs KO female pHEPs-PA	0.215
7e	Cell Viability	WT female pHEPs-Veh	4 × 103 cells	3	Two-way ANOVA, followed post hoc Tukey’s test	WT female pHEPs-Veh	vs WT female pHEPs-PA	0.003
		WT female pHEPs-PA	4 × 103 cells	3			vs KO female pHEPs-Veh	0.008
		KO female pHEPs-Veh	4 × 103 cells	3			vs KO female pHEPs-PA	<.001
		KO female pHEPs-PA	4 × 103 cells	3		WT female pHEPs-PA	vs KO female pHEPs-PA	0.002
						KO female pHEPs-Veh	vs KO female pHEPs-PA	0.0024

## Sheet: Figure 8
Figure 8
Figures	Targets /factors	Cells			Statistical methods	Values in comparision groups
		Group	Cell number	repeated experiments		Groups in comparision		p value
8a	Luciferase assay	pGL3-Veh	5 × 104 cells	3	Two-way ANOVA, followed post hoc Tukey’s test	WT ERE-E2	vs pGL3-Veh	<.001
		pGL3-E2	5 × 104 cells	3			vs pGL3-E2	<.001
		WT ERE-Veh	5 × 104 cells	3			vs WT ERE-Veh	<.001
		WT ERE-E2	5 × 104 cells	3			vs MT ERE-Veh	<.001
		MT ERE-Veh	5 × 104 cells	3			vs MT ERE-E2	<.001
		MT ERE-E2	5 × 104 cells	3
8b	Era mRNA	6h WT male pHEP-con	1 × 105 cells	3	One-way ANOVA, followed post hoc Tukey’s test	6h WT male pHEP-E2	vs 6h WT male pHEP-con	0.00193758
		6h WT male pHEP-Veh	1 × 105 cells	3			vs 6h WT male pHEP-Veh	0.00317758
		6h WT male pHEP-E2	1 × 105 cells	3		6h KO male pHEP-E2	vs 6h KO male pHEP-con	<.001
		6h KO male pHEP-con	1 × 105 cells	3			vs 6h KO male pHEP-Veh	<.001
		6h KO male pHEP-Veh	1 × 105 cells	3		12h WT male pHEP-E2	vs 12h WT male pHEP-con	0.002
		6h KO male pHEP-E2	1 × 105 cells	3			vs 12h WT male pHEP-Veh	0.002
		12h WT male pHEP-con	1 × 105 cells	3		12h KO male pHEP-E2	vs 12h KO male pHEP-con	<.001
		12h WT male pHEP-Veh	1 × 105 cells	3			vs 12h KO male pHEP-Veh	<.001
		12h WT male pHEP-E2	1 × 105 cells	3		24h WT male pHEP-E2	vs 24h WT male pHEP-con	<.001
		12h KO male pHEP-con	1 × 105 cells	3			vs 24h WT male pHEP-Veh	0.02
		12h KO male pHEP-Veh	1 × 105 cells	3		24h KO male pHEP-E2	vs 24h KO male pHEP-con	<.001
		12h KO male pHEP-E2	1 × 105 cells	3			vs 24h KO male pHEP-Veh	<.001
		24h WT male pHEP-con	1 × 105 cells	3
		24h WT male pHEP-Veh	1 × 105 cells	3
		24h WT male pHEP-E2	1 × 105 cells	3
		24h KO male pHEP-con	1 × 105 cells	3
		24h KO male pHEP-Veh	1 × 105 cells	3
		24h KO male pHEP-E2	1 × 105 cells	3
8b	Fpr2 mRNA	6h WT male pHEP-con	1 × 105 cells	3	One-way ANOVA, followed post hoc Tukey’s test	6h WT male pHEP-E2	vs 6h WT male pHEP-con	<.001
		6h WT male pHEP-Veh	1 × 105 cells	3			vs 6h WT male pHEP-Veh	<.001
		6h WT male pHEP-E2	1 × 105 cells	3			vs 24h WT male pHEP-E2	<.001
		6h KO male pHEP-con	1 × 105 cells	3		12h WT male pHEP-E2	vs 12h WT male pHEP-con	0.029
		6h KO male pHEP-Veh	1 × 105 cells	3			vs 12h WT male pHEP-Veh	0.021
		6h KO male pHEP-E2	1 × 105 cells	3			vs 24h WT male pHEP-E2	<.001
		12h WT male pHEP-con	1 × 105 cells	3		24h WT male pHEP-E2	vs 24h WT male pHEP-con	<.001
		12h WT male pHEP-Veh	1 × 105 cells	3			vs 24h WT male pHEP-Veh	<.001
		12h WT male pHEP-E2	1 × 105 cells	3
		12h KO male pHEP-con	1 × 105 cells	3
		12h KO male pHEP-Veh	1 × 105 cells	3
		12h KO male pHEP-E2	1 × 105 cells	3
		24h WT male pHEP-con	1 × 105 cells	3
		24h WT male pHEP-Veh	1 × 105 cells	3
		24h WT male pHEP-E2	1 × 105 cells	3
		24h KO male pHEP-con	1 × 105 cells	3
		24h KO male pHEP-Veh	1 × 105 cells	3
		24h KO male pHEP-E2	1 × 105 cells	3
8d	Fpr2 mRNA	WT Veh	1 × 105 cells	3	Two-way ANOVA, followed post hoc Tukey’s test	WT Veh	vs WT E2 + Veh	<.001
		WT E2 + Veh	1 × 105 cells	3			vs WT Veh + PA	0.342
		WT Veh + PA	1 × 105 cells	3			vs WT E2 + PA	0.0355209
		WT E2 + PA	1 × 105 cells	3		WT E2 + Veh	vs WT Veh + PA	<.001
		KO Veh	1 × 105 cells	3			vs WT E2 + PA	0.007
		KO E2 + Veh	1 × 105 cells	3		WT Veh + PA	vs WT E2 + PA	<.001
		KO Veh + PA	1 × 105 cells	3
		KO E2 + PA	1 × 105 cells	3
8d	G6pc mRNA	WT Veh	1 × 105 cells	3	Two-way ANOVA, followed post hoc Tukey’s test	WT Veh	vs WT E2 + Veh	0.003
		WT E2 + Veh	1 × 105 cells	3			vs WT Veh + PA	0.0490559
		WT Veh + PA	1 × 105 cells	3			vs WT E2 + PA	0.0116802
		WT E2 + PA	1 × 105 cells	3			vs KO Veh + PA	0.041
		KO Veh	1 × 105 cells	3			vs KO E2 + PA	0.046
		KO E2 + Veh	1 × 105 cells	3		WT E2 + Veh	vs WT Veh + PA	<.001
		KO Veh + PA	1 × 105 cells	3		WT Veh + PA	vs WT E2 + PA	<.001
		KO E2 + PA	1 × 105 cells	3			vs KO Veh + PA	0.045
						WT E2 + PA	vs KO E2+ PA	<.001
8e	Cell viability	WT Veh	4 × 103 cells	3	Two-way ANOVA, followed post hoc Tukey’s test	WT Veh	vs WT E2 + Veh	0.462
		WT E2 + Veh	4 × 103 cells	3			vs WT Veh + PA	<.001
		WT Veh + PA	4 × 103 cells	3			vs WT E2 + PA	0.955
		WT E2 + PA	4 × 103 cells	3			vs KO Veh + PA	0.001
		KO Veh	4 × 103 cells	3			vs KO E2 + PA	0.009
		KO E2 + Veh	4 × 103 cells	3		WT E2 + Veh	vs WT Veh + PA	<.001
		KO Veh + PA	4 × 103 cells	3			vs WT E2 + PA	0.049
		KO E2 + PA	4 × 103 cells	3			vs KO E2 + Veh	0.037
						WT Veh + PA	vs WT E2 + PA	0.003
						WT E2 + PA	vs KO E2 + PA	0.008
						KO Veh	vs KO Veh + PA	0.028
8f	ROS	WT Veh	4 × 103 cells	3	Two-way ANOVA, followed post hoc Tukey’s test	WT Veh	vs WT E2 + Veh	0.996
		WT E2 + Veh	4 × 103 cells	3			vs WT Veh + PA	<.001
		WT Veh + PA	4 × 103 cells	3			vs WT E2 + PA	0.626
		WT E2 + PA	4 × 103 cells	3		WT Veh + PA	vs WT E2 + PA	0.013
		KO Veh	4 × 103 cells	3		WT E2 + PA	vs KO E2 + PA	0.008
		KO E2 + Veh	4 × 103 cells	3		KO Veh	vs KO Veh + PA	<.001
		KO Veh + PA	4 × 103 cells	3
		KO E2 + PA	4 × 103 cells	3

## Sheet: Figure 9 
Figure 9
Figures	Targets /factors	Mice		Statistical methods	Values in comparision groups
		Group	n		Groups in comparision		p value
9a	Serum estradiol	P-chow	4	Two-way ANOVA, followed post hoc Tukey’s test	P-chow	vs E2-chow	<.001
		E2-chow	4			vs P-CDAHFD	0.997
		P-CDAHFD	6		P-CDAHFD	vs E2-CDAHFD	<.001
		E2-CDAHFD	5		E2-chow	vs E2-CDAHFD	0.18
9b	Fpr2 mRNA	P-chow	3	Two-way ANOVA, followed post hoc Tukey’s test	P-chow	vs E2-chow	0.006
		E2-chow	3			vs P-CDAHFD	0.208
		P-CDAHFD	4		P-CDAHFD	vs E2-CDAHFD	0.008
		E2-CDAHFD	4		E2-chow	vs E2-CDAHFD	0.064
9c	Fpr2 protein	P-chow	3	Two-way ANOVA, followed post hoc Tukey’s test	P-chow	vs E2-chow	0.036
		E2-chow	3			vs P-CDAHFD	0.042
		P-CDAHFD	4		P-CDAHFD	vs E2-CDAHFD	0.03
		E2-CDAHFD	4		E2-chow	vs E2-CDAHFD	0.384
9e	Hydroxyproline	P-chow	4	Two-way ANOVA, followed post hoc Tukey’s test	P-chow	vs E2-chow	0.992
		E2-chow	4			vs P-CDAHFD	<.001
		P-CDAHFD	4		P-CDAHFD	vs E2-CDAHFD	<.001
		E2-CDAHFD	4		E2-chow	vs E2-CDAHFD	<.001
9f	Serum Tnf-α	P-chow	4	Two-way ANOVA, followed post hoc Tukey’s test	P-chow	vs E2-chow	0.485
		E2-chow	4			vs P-CDAHFD	<.001
		P-CDAHFD	6		P-CDAHFD	vs E2-CDAHFD	0.004
		E2-CDAHFD	5		E2-chow	vs E2-CDAHFD	<.001
9f	Serum IL-6	P-chow	4	Two-way ANOVA, followed post hoc Tukey’s test	P-chow	vs E2-chow	0.064
		E2-chow	4			vs P-CDAHFD	<.001
		P-CDAHFD	6		P-CDAHFD	vs E2-CDAHFD	0.003
		E2-CDAHFD	5		E2-chow	vs E2-CDAHFD	0.086

## Sheet: Figure 10
Figure 10
Figures	Targets /factors	Mice		Statistical methods	Values in comparision groups
		Group	n		Groups in comparision		p value
10a	Serum estradiol	Sham-chow	4	Two-way ANOVA, followed post hoc Tukey’s test	Sham-chow	vs OVX-chow	<.001
		OVX-chow	4			vs Sham-CDAHFD	0.554
		Sham-CDAHFD	4		Sham-CDAHFD	vs OVX-CDAHFD	0.007
		OVX-CDAHFD	5		OVX-chow	vs OVX-CDAHFD	0.947
10b	Fpr2 mRNA	Sham-chow	3	Two-way ANOVA, followed post hoc Tukey’s test	Sham-chow	vs OVX-chow	0.032
		OVX-chow	3			vs Sham-CDAHFD	0.005
		Sham-CDAHFD	4		Sham-CDAHFD	vs OVX-CDAHFD	>.999
		OVX-CDAHFD	4		OVX-chow	vs OVX-CDAHFD	0.75
10c	Fpr2 protein	Sham-chow	3	Two-way ANOVA, followed post hoc Tukey’s test	Sham-chow	vs OVX-chow	0.008
		OVX-chow	3			vs Sham-CDAHFD	0.042
		Sham-CDAHFD	4		Sham-CDAHFD	vs OVX-CDAHFD	0.979
		OVX-CDAHFD	4		OVX-chow	vs OVX-CDAHFD	0.074
10e	Hydroxyproline	Sham-chow	4	Two-way ANOVA, followed post hoc Tukey’s test	Sham-chow	vs OVX-chow	0.016
		OVX-chow	4			vs Sham-CDAHFD	<.001
		Sham-CDAHFD	4		Sham-CDAHFD	vs OVX-CDAHFD	0.032
		OVX-CDAHFD	5		OVX-chow	vs OVX-CDAHFD	<.001
10f	Serum Tnf-α	Sham-chow	4	Two-way ANOVA, followed post hoc Tukey’s test	Sham-chow	vs OVX-chow	0.999
		OVX-chow	4			vs Sham-CDAHFD	<.001
		Sham-CDAHFD	4		Sham-CDAHFD	vs OVX-CDAHFD	0.004
		OVX-CDAHFD	5		OVX-chow	vs OVX-CDAHFD	<.001
10f	Serum IL-6	Sham-chow	4	Two-way ANOVA, followed post hoc Tukey’s test	Sham-chow	vs OVX-chow	0.001
		OVX-chow	4			vs Sham-CDAHFD	<.001
		Sham-CDAHFD	4		Sham-CDAHFD	vs OVX-CDAHFD	<.001
		OVX-CDAHFD	5		OVX-chow	vs OVX-CDAHFD	<.001

[truncated: 13 more sheets: Supplementary Fig. 1, Supplementary Fig. 2, Supplementary Fig. 5, Supplementary Fig. 6, Supplementary Fig. 7, Supplementary Fig. 10, Supplementary Fig 11, Supplementary Fig. 12 , Supplementary Fig. 13, Supplementary Fig. 14, Supplementary Fig. 15, Supplementary Fig. 16, Supplementary Fig. 17]
